# Supplementary material for: Sequential Dengue Virus Infection in Marmosets: Histopathological and Immune Responses in the Liver
Source: Viruses. 2025 Dec 15;17(12):1619. doi: 10.3390/v17121619 (PMC12737778; doi:10.3390/v17121619)
Supplement: Supplementary file 1 [file viruses-17-01619-s001.zip]

Archive with 1 entries (1 files):
- viruses-4000130-supplementary.pdf
